# Supplementary material for: Respiratory Efficacy of a Multivalent Marker Vaccine Against Bovine Viral Diarrhoea Virus Types 1 and 2, Infectious Bovine Rhinotracheitis Virus, Bovine Respiratory Syncytial Virus, and Bovine Parainfluenza-3 Virus in Young Calves
Source: Vaccines (Basel). 2025 Sep 24;13(10):999. doi: 10.3390/vaccines13100999 (PMC12568246; doi:10.3390/vaccines13100999)
Supplement: Supplementary file 1 [file vaccines-13-00999-s001.zip]

Archive with 1 entries (1 files):
- vaccines-3795918-supplementary.pdf
